# Supplementary material for: A genome editing approach to study cancer stem cells in human tumors
Source: EMBO Mol Med. 2017 May 3;9(7):869–79. doi: 10.15252/emmm.201707550 (PMC5494503; doi:10.15252/emmm.201707550)
Supplement: Supplementary file 3 — Movie EV1 [file EMMM-9-869-s003.zip]

Archive with 3 entries (2 files):
- EMM_07550_Movie_EV1/
- EMM_07550_Movie_EV1/EMM_07550_Movie_EV1.mp4
- EMM_07550_Movie_EV1/EMM_07550_Movie_EV1_legend.txt
