# Supplementary material for: A genome editing approach to study cancer stem cells in human tumors
Source: EMBO Mol Med. 2017 May 3;9(7):869–79. doi: 10.15252/emmm.201707550 (PMC5494503; doi:10.15252/emmm.201707550)
Supplement: Supplementary file 3 — Movie EV1 [file EMMM-9-869-s003.zip › EMM_07550_Movie_EV1/EMM_07550_Movie_EV1_legend.txt]

Movie EV1. 3D reconstruction of 1 month grown LGR5 clones. 3D projection of the TOM+ clones included in 26 serial sections of subcutaneous PDO7 LGR5-CreERT2#1 xenografts 1 month after Tamoxifen injection. Gray shows the epithelial context where clones (white) are found. Color code represents size: green for 1-4 cell clones and red for clones bigger than 4 cells. Threshold for background TOM noise was set at 400 µm2.
